# Supplementary material for: Mineralogy and Geochemistry of the Main Glauconite Bed in the Middle Eocene of Texas: Paleoenvironmental Implications for the Verdine Facies
Source: PLoS One. 2014 Feb 4;9(2):e87656. doi: 10.1371/journal.pone.0087656 (PMC3913656; doi:10.1371/journal.pone.0087656)
Supplement: Table S1 — EMPA analyses for all odinite raw data in oxides and apfu. (XLSX) [file pone.0087656.s005.xlsx]

## Sheet: Sheet1
Table S1. Anayses and structural formulae of odinite. Oxide values in weight percent. Calculated Fe values in italics.
	Published analyses [22] ---------------------------------------------->							MGB pellets ---------------------------------------------->
Sample	699	699	699	669	508	508	5c	TX-18	TX-18	TX-18	TX-18	TX-8	TX-8	TX-8	TX-8	TX-8	TX-8	TX-8	9	9	9	UUIC-3245	9	9	TX-17	3	TX-17	1	1	1	TX-17	TX-17	TX-17	TX-17	9	3	1	Min	Max	Avg	SD
SiO2	36	36	33.4872	33.4872	36.9	37.5	33.8671	33.124	33.3348	35.4916	35.4597	34.001	33.6722	33.768	34.5715	31.8124	33.2542	33.8442	33.0282	33.718	34.3759	34.8124	32.4618	34.2695	35.3298	34.7038	36.1048	34.0416	35.2553	34.3866	34.4377	32.7471	32.6449	31.4504	27.999	30.4327	34.163	27.999	36.1048	33.6311	1.62035
Al2O3	12.2	12.2	12.2	12.2	11	10.8	14.5114	11.9813	12.055	14.6587	14.9327	15.9039	15.388	15.4364	15.741	16.091	15.9214	16.4975	13.3739	13.1963	12.6729	13.1188	12.3838	13.1264	13.5043	14.7872	13.3266	13.4797	15.9701	14.98	15.3805	15.1897	15.8265	15.0933	11.4617	15.1613	14.7646	11.4617	16.4975	14.3844	1.40714
Fe2O3*	26.3993	26.3993	26.3993	26.3931	25.1215	26.2771	22.8223	33.4664	33.6823	26.0477	26.2407	32.1983	33.0246	31.6721	30.9015	23.3241	32.4113	30.4555	38.1887	37.6397	33.2462	38.0515	32.5271	36.2944	32.224	30.7314	30.4512	27.0313	25.3843	27.333	25.3557	26.3908	24.7724	25.4715	35.1463	25.1513	24.5265	22.8223	38.1887	30.0698	4.57152
Fe2O3	19.5	19.5	19.5	26.3931	17.9	19.5	17.1167	25.0998	25.2617	19.5358	19.6805	24.1487	24.7685	23.7541	23.1762	17.4931	24.3085	22.8416	28.6415	28.2298	24.9347	28.5386	24.3953	27.2208	24.168	23.0486	22.8384	20.2735	19.0382	20.4998	19.0168	19.7931	18.5793	19.1037	26.3597	18.8635	18.3949	17.1167	28.6415	22.5524	3.42864
FeO	6.21	6.21	6.21	–	6.5	6.1	5.13395	7.52838	7.57694	5.85951	5.90293	7.2431	7.429	7.12475	6.9514	5.24684	7.29103	6.85106	8.59067	8.46717	7.47885	8.5598	7.31708	8.16453	7.24889	6.91313	6.85009	6.08079	5.71028	6.14865	5.70385	5.9367	5.57263	5.7299	7.90628	5.65786	5.51732	5.13395	8.59067	6.7643	1.02838
MgO	9.7	9.7	9.7	9.7	11	8.9	6.73107	4.54928	4.71673	5.39315	5.42299	6.33653	6.43171	6.46741	6.5133	6.22873	6.90423	7.1133	4.06849	4.12651	4.09336	4.3122	3.9458	4.30888	4.52938	4.60399	4.67859	4.83112	6.04802	6.10439	6.51223	6.77252	6.84215	6.77252	6.61005	7.11239	7.89658	3.9458	7.89658	5.70895	1.16426
MnO	0.33	0.33	0.33	0.33	0	0	0.0981312	0.109752	0.0916752	0.0723072	0.0542304	0.194971	0.178186	0.211757	0.188515	0.145906	0.179477	0.132994	0.0735984	0.0426096	0.0671424	0.0361536	0.0723072	0.06456	0.071016	0.10717	0.0942576	0.15107	0.23629	0.157526	0.158818	0.160109	0.112334	0.170438	0.311179	0.228542	0.281482	0.0361536	0.311179	0.137242	0.0701976
TiO2	0.4	0.4	0.4	0.4	0	0.5	0.220189	0.233534	0.241874	0.233534	0.246879	0.325279	0.176819	0.622201	0.110095	0.185159	0.343629	0.213517	0.115099	0.238538	0.198504	0.066724	0.123439	0.138452	0.265228	0.258555	0.186827	0.183491	0.145125	0.135116	0.422029	0.133448	0.171814	0.125107	0.110095	0.278573	0.233534	0.066724	0.622201	0.215562	0.107962
CaO	0.13	0.13	0.13	0.13	0.3	0.5	0.423958	1.14315	1.10677	1.37262	1.36142	1.09504	1.11865	1.04781	1.0301	0.642233	0.981403	0.907613	0.775157	0.887093	0.846516	0.360994	0.954254	0.850714	0.867504	0.728983	0.875899	1.17113	1.17113	0.850714	0.531696	0.558281	0.57647	0.549886	0.600257	0.621245	1.17813	0.360994	1.37262	0.876994	0.268672
Na2O	0	0	0	0	0.2	0.2	0.0957009	0.0444807	0.0525681	0.0310017	0.0835698	0.0970488	0.0363933	0.0849177	0.146921	0.0242622	0.0633513	0.0444807	0.122659	0.0633513	0.0889614	0.136138	0.0620034	0.107832	0.0444807	0.094353	0.0727866	0.0485244	0.0566118	0.110528	0.101093	0.122659	0.0444807	0.094353	0.0862656	0.156356	0.0202185	0.0202185	0.156356	0.0786565	0.0363092
K2O	0.35	0.35	0.35	0.35	1.1	1.3	0.902245	0.516773	0.48184	0.622778	0.63362	0.355357	0.261398	0.425224	0.417996	0.467385	0.271035	0.322833	1.0215	1.01307	1.75631	1.44913	1.57803	1.31783	0.770944	0.663735	0.79865	1.24917	0.703486	0.515569	0.498704	0.455339	0.505932	0.386677	0.473408	0.461362	0.790218	0.261398	1.75631	0.712501	0.396211
H2O	15.04	11.6612	11.2307	11.2388	10	10.3	10.9183	11.0752	11.1628	11.3338	11.3912	11.9534	11.884	11.8522	11.9059	10.7847	11.9207	11.9422	11.609	11.6727	11.3091	11.8861	10.8455	11.6493	11.5724	11.5384	11.5318	10.9215	11.5173	11.3914	11.3747	11.144	11.0899	10.8255	10.5292	10.7004	11.3223	10.5292	11.9534	11.3727	0.412598
F	–	–	–	–	–	–	0.35711	0.82376	0.22623	0.14543	0.23438	0	0	0.012	0.141	0.438	0	0	0.005	0.012	0.162	0	0.236	0.034	0.37983	0.38515	0.43403	0.16779	0.23435	0.12846	0.33595	0.33623	0.16119	0.09952	0.275	0.34624	0.14135	0	0.82376	0.201677	0.184885
Cl	–	–	–	–	–	–	0.141	0.027	0.017	0.075	0.069	0.062	0.066	0.071	0.055	0	0.059	0.043	0.143381	0.169517	0	0.179165	0	0.598806	0.015	0.022	0.011	0.047	0.011	0.024	0.126	0.118	0.266	0.23	0	0.043	0.015	0	0.598806	0.0872216	0.117796
Total	99.86	96.4812	93.5379	94.2291	94.9	95.6	90.5168	96.2564	96.3259	94.8253	95.4731	101.716	101.411	100.878	100.949	89.5597	101.498	100.754	101.568	101.837	97.9842	103.456	94.3753	101.852	98.7667	97.8551	97.8038	92.6464	96.0971	95.4326	94.6001	93.4672	92.3935	90.6313	92.7222	90.0634	94.7185	89.5597	103.456	96.7236	4.10467
apfu
Si	3.70282	3.70282	3.57642	3.57356	3.81862	3.88245	3.7202	3.58702	3.58153	3.75571	3.73344	3.41149	3.39824	3.41703	3.48257	3.53776	3.34571	3.39893	3.41219	3.46445	3.6456	3.51269	3.58977	3.52817	3.66152	3.60723	3.75502	3.73827	3.67128	3.62039	3.63109	3.5243	3.53046	3.48435	3.18925	3.41101	3.61881	3.18925	3.75571	3.54727	0.135904
Aliv	0.297916	0.297474	0.42389	0.426436	0.181378	0.117546	0.279802	0.412983	0.418471	0.244286	0.266556	0.588509	0.601763	0.582967	0.517435	0.462235	0.654292	0.60107	0.587809	0.535549	0.354396	0.487315	0.410228	0.471825	0.338482	0.392771	0.244983	0.261728	0.328715	0.379613	0.368911	0.4757	0.469541	0.515646	0.810746	0.588994	0.381188	0.244286	0.810746	0.452726	0.135904
Alvi	1.18098	1.18142	1.1117	1.10793	1.16021	1.20024	1.59884	1.11614	1.10799	1.58386	1.58638	1.29212	1.22849	1.25797	1.35136	1.6467	1.23357	1.35157	1.04056	1.06243	1.22954	1.07276	1.20374	1.12088	1.31096	1.4187	1.3885	1.48284	1.63125	1.47915	1.54236	1.45092	1.54765	1.45509	0.727918	1.41376	1.46203	0.727918	1.6467	1.33536	0.213934
Fe3	1.50927	1.50927	1.56713	1.58955	1.39391	1.51919	1.41485	2.04533	2.04237	1.5556	1.55924	1.82325	1.88097	1.80877	1.75681	1.46386	1.84035	1.72618	2.22662	2.18264	1.98985	2.1669	2.03003	2.10884	1.88478	1.80277	1.78736	1.67529	1.49184	1.62411	1.50883	1.60293	1.51198	1.59262	2.25938	1.59098	1.46625	1.41485	2.25938	1.78779	0.253069
Fe2	0.53416	0.53416	0.554638	0.529851	0.562526	0.528146	0.471617	0.681776	0.680792	0.518534	0.519746	0.607752	0.626991	0.602923	0.585602	0.487955	0.61345	0.575392	0.742207	0.727545	0.663283	0.7223	0.676676	0.702948	0.628262	0.600924	0.595788	0.55843	0.497279	0.54137	0.502945	0.534311	0.503994	0.530875	0.753126	0.530327	0.48875	0.471617	0.753126	0.595931	0.0843563
Mg	1.48732	1.48732	1.54434	1.54311	1.69698	1.37363	1.10224	0.734407	0.755467	0.85077	0.851171	0.94778	0.967636	0.975612	0.978106	1.03261	1.03553	1.06496	0.626593	0.632061	0.647139	0.648645	0.650479	0.661319	0.699781	0.713401	0.725379	0.790882	0.938881	0.958102	1.02361	1.08656	1.10309	1.11854	1.12242	1.1884	1.24696	0.626593	1.24696	0.899307	0.190004
Mn	0.028749	0.028749	0.0298512	0.0298274	0	0	0.00913008	0.0100666	0.00834261	0.00648077	0.00483611	0.0165692	0.0152312	0.0181493	0.0160845	0.0137431	0.0152943	0.0113127	0.00644015	0.00370816	0.00603102	0.00308984	0.00677259	0.0056297	0.00623383	0.0094351	0.00830313	0.0140514	0.0208409	0.0140475	0.0141834	0.0145947	0.0102898	0.0159935	0.0300218	0.0216964	0.0252545	0.00308984	0.0300218	0.012318	0.00645932
Ti	0.030939	0.030939	0.0321251	0.0320995	0	0.0389279	0.0181886	0.0190177	0.0195424	0.0185837	0.0195467	0.0245428	0.0134192	0.0473467	0.00833994	0.0154844	0.0259984	0.0161252	0.00894203	0.0184309	0.0158307	0.00506294	0.0102651	0.0107191	0.0206707	0.02021	0.0146118	0.0151527	0.0113645	0.0106977	0.0334627	0.0108001	0.013973	0.0104231	0.00943037	0.0234799	0.0186027	0.00506294	0.0473467	0.0170408	0.00823472
H	10.3187	8.00059	8.00061	8	8	8	8	8	8	8	8	8	8	8	8	8	8	8	8	8	8	8	8	8	8	8	8	8	8	8	8	8	8	8	8	8	8	8	8	8	2.83661e-15
O	19.1582	17.9992	17.9992	17.9989	17.9989	17.9989	17.9989	17.9989	17.9989	17.9989	17.9989	17.9989	17.9989	17.9989	17.9989	17.9989	17.9989	17.9989	17.9989	17.9989	17.9989	17.9989	17.9989	17.9989	17.9989	17.9989	17.9989	17.9989	17.9989	17.9989	17.9989	17.9989	17.9989	17.9989	17.9989	17.9989	17.9989	17.9989	17.9989	17.9989	4.10232e-15
* Total Fe as Fe2O3.
