# Supplementary material for: Mineralogy and Geochemistry of the Main Glauconite Bed in the Middle Eocene of Texas: Paleoenvironmental Implications for the Verdine Facies
Source: PLoS One. 2014 Feb 4;9(2):e87656. doi: 10.1371/journal.pone.0087656 (PMC3913656; doi:10.1371/journal.pone.0087656)
Supplement: Table S2 — EMPA analyses for all other clays, including glauconitic minerals in oxides. (XLSX) [file pone.0087656.s006.xlsx]

## Sheet: Sheet1
Table S2. Other MGB clay pellet analyses. Oxide values in weight percent.
	glauconitic minerals ------------------------------------------------------------------>
Sample ID	SCB-1con-2-1 Top MGB	SCB-1con-6-1 Top MGB	TX-9-glauc-1, 150μ grain Central MGB	TX-8-glauc-1, 150μ grain Central MGB	TX-8-glauc-2, 150μ grain Central MGB	3-Q-glauc-2 Top MGB	3-Q-glauc-1 Top MGB	TX-17-Q-glauc-2 Top MGB	TX-18-glauc-3 Central MGB	TX-9-3-1 Central MGB	5c-green-2 Central MGB	TX-8-4-1 Central MGB	3-Q-green-2 Top MGB
n	1	1	1	1	1	1	1	1	1	1	1	1	1
SiO2*	46.6359	43.9786	37.6102	43.2994	42.3264	39.6074	39.3221	35.0807	35.151	37.7	36.4647	36.3743	39.3306
Al2O3	8.78618	6.56601	25.9523	12.9941	13.4608	17.8879	17.2058	11.9341	13.0772	17.4945	12.569	17.3626	13.9804
Fe2O3T**	21.2825	20.4619	5.59156	26.2193	25.9176	16.7118	16.3944	26.9999	23.7716	19.1265	26.2636	19.2838	28.6011
MgO	3.85628	3.27767	1.51864	4.98862	4.97536	5.48102	5.41139	3.6822	3.60427	2.74334	3.7883	3.01189	4.11657
MnO	0.0077472	0	0.071016	0.0671424	0.0916752	0.218213	0.189806	0.045192	0.038736	0	0.0374448	0.0413184	0.0619776
TiO2	0.125107	0.066724	0.066724	0.0633878	0.0350301	0.371986	0.348633	0.168478	0.235202	0.475408	0.208512	0.278573	0.472072
CaO	0.643632	0.512107	3.44903	0.556882	0.575071	0.393175	0.363792	0.985037	1.09697	0.928274	0.447744	1.51712	0.930468
Na2O	0.0957009	0.117267	0.385499	0.103788	0.0620034	0.119963	0.14153	0.21836	0.0700908	0.0781782	0.148269	0.122659	0.173879
K2O***	6.85176	6.39402	6.08323	5.3147	4.94368	3.1416	3.08859	2.14178	1.88761	1.11907	1.05884	0.825151	0.643256
F	0.21342	0.31064	0.34	0.018	0.053	0.22733	0.15999	0.36445	0.25419	0	0.4239	0.046	0.44385
Cl	0.009	0.014	0	0.175169	0.095288	0.045	0.063	0.214	0.168	0.387	0.066	0.479	0.02
sum	88.5072	81.6989	81.1896	93.86	92.6023	84.2741	82.8012	81.9075	79.4374	80.0896	81.4808	79.3424	89.0629
Less O	0.0918904	0.133952	0.143158	0.0470759	0.0438012	0.105864	0.0815694	0.201705	0.144908	0.0872604	0.193366	0.127373	0.191394
Total	88.4153	81.565	81.0464	93.813	92.5585	84.1682	82.7197	81.7058	79.2925	80.0023	81.2875	79.215	88.8715
*Other minerals means SiO2 is > 36.1 oxide Wt%
**Measured iron oxide
***Glauconitic minerals means K2O is > 2 oxide wt.%
